# Supplementary material for: Tailed Lytic Bacteriophages of Soft Rot Pectobacteriaceae
Source: Microorganisms. 2021 Aug 26;9(9):1819. doi: 10.3390/microorganisms9091819 (PMC8472413; doi:10.3390/microorganisms9091819)
Supplement: Supplementary file 1 [file microorganisms-09-01819-s001.zip]

Archive with 31 entries (30 files):
- Figure_S8.jpg
- __MACOSX/
- __MACOSX/._Figure_S8.jpg
- Figure_S9.jpg
- __MACOSX/._Figure_S9.jpg
- Figure_S11.jpg
- __MACOSX/._Figure_S11.jpg
- Figure_S10.jpg
- __MACOSX/._Figure_S10.jpg
- Figure_S12.jpg
- __MACOSX/._Figure_S12.jpg
- Figure_S13.jpg
- __MACOSX/._Figure_S13.jpg
- Figure_S14.jpg
- __MACOSX/._Figure_S14.jpg
- Figure_S1.jpg
- __MACOSX/._Figure_S1.jpg
- Figure_S2.jpg
- __MACOSX/._Figure_S2.jpg
- Figure_S3.jpg
- __MACOSX/._Figure_S3.jpg
- Table_S1.xlsx
- __MACOSX/._Table_S1.xlsx
- Figure_S7.jpg
- __MACOSX/._Figure_S7.jpg
- Figure_S6.jpg
- __MACOSX/._Figure_S6.jpg
- Figure_S4.jpg
- __MACOSX/._Figure_S4.jpg
- Figure_S5.jpg
- __MACOSX/._Figure_S5.jpg
