# Supplementary material for: Tailed Lytic Bacteriophages of Soft Rot Pectobacteriaceae
Source: Microorganisms. 2021 Aug 26;9(9):1819. doi: 10.3390/microorganisms9091819 (PMC8472413; doi:10.3390/microorganisms9091819)
Supplement: Supplementary file 1 [file microorganisms-09-01819-s001.zip › Table_S1.xlsx]

## Sheet: SRP phages
#	Phage	Taxonomy	% GC	Accession	Created	Sequence Length	Country	Host	Isolation source
1	Dickeya virus Limestone	Ackermannviridae; Aglimvirinae; Limestonevirus	49.3%	HE600015.1	2012-04-12	152427	Belgium:Merelbeke, Oost-Vlaanderen	Dickeya solani	soil from potato trial field
2	Dickeya phage RC-2014	Ackermannviridae; Aglimvirinae; Limestonevirus	49.6%	KJ716335.1	2014-11-04	155346	Poland	Dickeya sp.	arable soil
3	Dickeya phage phiD3	Ackermannviridae; Aglimvirinae; Limestonevirus	49.4%	KM209228.1	2015-10-06	152308	Poland	Pectobacterium sp. and Dickeya sp.	potato rhizosphere
4	Dickeya phage JA15	Ackermannviridae; Aglimvirinae; Limestonevirus	49.2%	KY942056.1	2017-09-06	153757	United Kingdom	Dickeya solani
5	Dickeya phage XF4	Ackermannviridae; Aglimvirinae; Limestonevirus	49.4%	KY942057.1	2017-09-06	151519	United Kingdom	Dickeya solani
6	Dickeya phage PP35	Ackermannviridae; Aglimvirinae; Limestonevirus	49.3%	MG266157.1	2018-03-29	152048	Russia	Dickeya solani F012	potato washing waste water
7	Dickeya phage Kamild	Ackermannviridae; Aglimvirinae; Limestonevirus	49.2%	MH807812.1	2021-02-09	152612	Denmark	Dickeya solani DSM28711	wastewater
8	Dickeya phage Coodle	Ackermannviridae; Aglimvirinae; Limestonevirus	49.1%	MH807820.1	2021-02-09	152515	Denmark	Dickeya solani DSM28711	wastewater
9	Dickeya phage Ds3CZ	Ackermannviridae; Aglimvirinae; Limestonevirus	49.1%	MN788369.1	2020-10-12	155285	Czech Republic	Dickeya solani
10	Dickeya phage Ds5CZ	Ackermannviridae; Aglimvirinae; Limestonevirus	49.1%	MN813048.1	2020-10-12	154722	Czech Republic	Dickeya solani
11	Dickeya phage Ds9CZ	Ackermannviridae; Aglimvirinae; Limestonevirus	49.1%	MN813049.1	2020-10-12	154716	Czech Republic	Dickeya solani
12	Dickeya phage Ds16CZ	Ackermannviridae; Aglimvirinae; Limestonevirus	49.2%	MN813050.1	2020-10-12	152837	Czech Republic	Dickeya solani
13	Dickeya phage Ds20CZ	Ackermannviridae; Aglimvirinae; Limestonevirus	49.1%	MN813051.1	2020-10-12	154720	Czech Republic	Dickeya solani
14	Dickeya phage Ds23CZ	Ackermannviridae; Aglimvirinae; Limestonevirus	49.4%	MN813052.1	2020-10-12	149364	Czech Republic	Dickeya solani
15	Dickeya phage Ds25CZ	Ackermannviridae; Aglimvirinae; Limestonevirus	49.1%	MN813053.1	2020-10-12	151710	Czech Republic	Dickeya solani
16	Pectobacterium phage PP16	Autographiviridae; Corkvirinae; Kotilavirus; Pectobacterium virus PP16	51.9%	KX278418.2	2018-11-02	44268	Czech Republic	Pectobacterium carotovorum subsp. carotovorum PB69	potato washing waste water
17	Pectobacterium phage PPWS1	Autographiviridae; Corkvirinae; Kotilavirus; Pectobacterium virus PPWS1	51.1%	LC063634.2	2018-10-24	44539	Czech Republic	Pectobacterium carotovorum subsp. carotovorum
18	Pectobacterium phage PPWS2	Autographiviridae; Corkvirinae; Kotilavirus; Pectobacterium virus PPWS2	51.0%	LC375533.1	2018-11-13	44716	Czech Republic	Pectobactorium corotovorum subsp. carotovorum
31	Pectobacterium phage Momine	Autographiviridae; Corkvirinae; Phimunavirus	49.0%	MH807816.1	2018-09-18	43402	Denmark	Pectobacterium atrosepticum DSM18077	organic waste
32	Pectobacterium phage Slant	Autographiviridae; Corkvirinae; Phimunavirus	49.0%	MH807819.1	2018-09-18	44149	Denmark	Pectobacterium atrosepticum DSM18077	organic waste
33	Pectobacterium phage Astalicious	Autographiviridae; Corkvirinae; Phimunavirus	49.0%	MK095192.1	2018-12-05	42818	Denmark	Pectobacterium atrosepticum DSM18077	wastewater
34	Pectobacterium phage Clickz_B2	Autographiviridae; Corkvirinae; Phimunavirus	49.2%	MK095194.1	2018-12-05	43312	Denmark	Pectobacterium atrosepticum DSM18077	organic waste
35	Pectobacterium phage Clickz_B3	Autographiviridae; Corkvirinae; Phimunavirus	49.2%	MK095195.1	2018-12-05	43310	Denmark	Pectobacterium atrosepticum DSM18077	organic waste
36	Pectobacterium phage Clickz_B4	Autographiviridae; Corkvirinae; Phimunavirus	49.2%	MK095196.1	2018-12-05	43312	Denmark	Pectobacterium atrosepticum DSM18077	organic potato skin (cultivar Jutlandia)
37	Pectobacterium phage Clickz_B5	Autographiviridae; Corkvirinae; Phimunavirus	49.2%	MK095197.1	2018-12-05	43312	Denmark	Pectobacterium atrosepticum DSM18077	potato skin (cultivar Ballerina)
38	Pectobacterium phage Clickz_B6	Autographiviridae; Corkvirinae; Phimunavirus	49.2%	MK095198.1	2018-12-05	43314	Denmark	Pectobacterium atrosepticum DSM18077	organic waste
39	Pectobacterium phage Clickz_B7	Autographiviridae; Corkvirinae; Phimunavirus	49.2%	MK095199.1	2018-12-05	43310	Denmark	Pectobacterium atrosepticum DSM18077	organic waste
40	Pectobacterium phage Clickz_B8	Autographiviridae; Corkvirinae; Phimunavirus	49.2%	MK095200.1	2018-12-05	43310	Denmark	Pectobacterium atrosepticum DSM18077	organic waste
41	Pectobacterium phage Ekidair	Autographiviridae; Corkvirinae; Phimunavirus	48.9%	MK095201.1	2018-12-05	43495	Denmark	Pectobacterium atrosepticum DSM18077	organic waste
42	Pectobacterium phage Koot_B1	Autographiviridae; Corkvirinae; Phimunavirus	49.0%	MK095204.1	2018-12-05	43402	Denmark	Pectobacterium atrosepticum DSM18077	organic waste
43	Pectobacterium phage Nobby_B1	Autographiviridae; Corkvirinae; Phimunavirus	49.0%	MK095205.1	2018-12-05	42836	Denmark	Pectobacterium atrosepticum DSM18077	organic waste
44	Pectobacterium phage Nobby_B2	Autographiviridae; Corkvirinae; Phimunavirus	49.0%	MK095206.1	2018-12-05	42837	Denmark	Pectobacterium atrosepticum DSM18077	organic waste
45	Pectobacterium phage Nobby_B3	Autographiviridae; Corkvirinae; Phimunavirus	49.0%	MK095207.1	2018-12-05	42818	Denmark	Pectobacterium atrosepticum DSM18077	organic waste
46	Pectobacterium phage Nobby_B4	Autographiviridae; Corkvirinae; Phimunavirus	49.0%	MK095208.1	2018-12-05	42830	Denmark	Pectobacterium atrosepticum DSM18077	organic waste
47	Pectobacterium phage Zenivior_B1	Autographiviridae; Corkvirinae; Phimunavirus	49.0%	MK095211.1	2018-12-05	43724	Denmark	Pectobacterium atrosepticum DSM18077	organic waste
48	Pectobacterium phage CX5	Autographiviridae; Corkvirinae; Phimunavirus	51.0%	MN270887.1	2019-10-20	43885	China	Pectobacterium atrosepticum
49	Pectobacterium phage CX5-1	Autographiviridae; Corkvirinae; Phimunavirus	51.0%	MN270888.1	2019-10-20	43885	China	Pectobacterium atrosepticum
50	Pectobacterium phage MA2	Autographiviridae; Corkvirinae; Phimunavirus	51.8%	MN271656.1	2019-11-13	41857	United Kingdom	Pectobacterium carotovorum subsp. carotovorum SR22	potato processing water
19	Pectobacterium phage vB_PatP_CB5	Autographiviridae; Corkvirinae; Phimunavirus; Pectobacterium virus CB5	49.0%	KY953156.1	2018-08-16	44549	Ireland	Pectobacterium atrosepticum DSM 30186	soil from potato fields
20	Pectobacterium phage Clickz	Autographiviridae; Corkvirinae; Phimunavirus; Pectobacterium virus Clickz	49.2%	MK095193.1	2018-12-05	43310	Denmark	Pectobacterium atrosepticum DSM18077	organic waste
21	Pectobacterium phage PhiM1	Autographiviridae; Corkvirinae; Phimunavirus; Pectobacterium virus fM1	49.2%	JX290549.1	2017-02-14	43827		Pectobacterium atrosepticum SCRI1043
22	Pectobacterium phage Gaspode	Autographiviridae; Corkvirinae; Phimunavirus; Pectobacterium virus Gaspode	48.8%	MH807811.1	2018-09-18	44364	Denmark	Pectobacterium atrosepticum DSM18077	organic waste
23	Pectobacterium phage Khlen	Autographiviridae; Corkvirinae; Phimunavirus; Pectobacterium virus Khlen	48.9%	MK095202.1	2018-12-05	44013	Denmark	Pectobacterium atrosepticum DSM18077	wastewater
24	Pectobacterium phage Koot	Autographiviridae; Corkvirinae; Phimunavirus; Pectobacterium virus Koot	49.0%	MK095203.1	2018-12-05	43402	Denmark	Pectobacterium atrosepticum DSM18077	organic waste
25	Pectobacterium phage Lelidair	Autographiviridae; Corkvirinae; Phimunavirus; Pectobacterium virus Lelidair	48.7%	MH807814.1	2018-09-18	43686	Denmark	Pectobacterium atrosepticum DSM18077	organic waste
26	Pectobacterium phage Nobby	Autographiviridae; Corkvirinae; Phimunavirus; Pectobacterium virus Nobby	49.0%	MH807818.1	2018-09-18	42818	Denmark	Pectobacterium atrosepticum DSM18077	organic waste
27	Pectobacterium phage Peat1	Autographiviridae; Corkvirinae; Phimunavirus; Pectobacterium virus Peat1	48.9%	KR604693.1	2015-09-02	45633		Pectobacterium atrosepticum	Solanum tuberosum
28	Pectobacterium phage Phoria	Autographiviridae; Corkvirinae; Phimunavirus; Pectobacterium virus Phoria	48.6%	MK095209.1	2018-12-05	43825	Denmark	Pectobacterium atrosepticum DSM18077	organic waste
29	Pectobacterium phage PP90	Autographiviridae; Corkvirinae; Phimunavirus; Pectobacterium virus PP90	48.9%	KX278419.1	2018-06-04	44570		Pectobacterium atrosepticum PB72	potato washing waste water
30	Pectobacterium phage Zenivior	Autographiviridae; Corkvirinae; Phimunavirus; Pectobacterium virus Zenivior	49.0%	MK095210.1	2018-12-05	43724	Denmark	Pectobacterium atrosepticum DSM18077	organic waste
51	Dickeya phage BF25/12	Autographiviridae; Corkvirinae; Stompvirus; Dickeya virus BF25-12	52.2%	KT240186.1	2017-07-31	43872		Dickeya sp. B16
52	Pectobacterium phage PP99	Autographiviridae; Gajwadongvirus; Pectobacterium virus PP99	45.5%	KY250034.1	2019-08-28	44609	Russia	Pectobacterium carotovorum subsp. carotovorum PB29	potato washing waste water
53	Pectobacterium phage MA13	Autographiviridae; Melnykvirinae; unclassified Melnykvirinae	53.4%	MN509793.1	2020-02-09	42464	United Kingdom	Pectobacterium carotovorum	processing water
54	Pectobacterium phage Arno160	Autographiviridae; Melnykvirinae; Wanjuvirus; Pectobacterium virus Arno160	51.5%	MK053931.3	2020-04-27	41823	Italy	Pectobacterium carotovorum subsp. carotovorum ATCC 15713	river water
55	Pectobacterium phage PP2	Autographiviridae; Melnykvirinae; Wanjuvirus; Pectobacterium virus PP2	51.6%	KX756572.1	2017-04-25	41841		Pectobacterium carotovorum
56	Pectobacterium phage PP1	Autographiviridae; Molineuxvirinae; Axomammavirus; Pectobacterium virus PP1	49.7%	JQ837901.1	2012-08-08	44400
57	Pectobacterium phage POP72	Autographiviridae; Molineuxvirinae; Axomammavirus; unclassified Axomammavirus	49.7%	KY744566.1	2018-03-29	44760		Pectobacterium carotovorum subsp. carotovorum 27
58	Dickeya phage Dagda	Autographiviridae; Studiervirinae; Aarhusvirus; Dickeya virus Dagda	48.1%	MH059632.2	2021-02-09	40484		Dickeya solani	wastewater
59	Dickeya phage Katbat	Autographiviridae; Studiervirinae; Aarhusvirus; Dickeya virus Katbat	48.0%	MH807813.1	2021-02-09	40441	Denmark	Dickeya solani DSM28711	wastewater
60	Dickeya phage Luksen	Autographiviridae; Studiervirinae; Aarhusvirus; Dickeya virus Luksen	48.2%	MH807815.1	2021-02-09	40729	Denmark	Dickeya solani DSM28711	wastewater
61	Dickeya phage Mysterion	Autographiviridae; Studiervirinae; Aarhusvirus; Dickeya virus Mysterion	48.1%	MH807817.1	2021-02-09	40651	Denmark	Dickeya solani DSM28711	wastewater
62	Dickeya phage Dagda_B1	Autographiviridae; Studiervirinae; Aarhusvirus; unclassified Aarhusvirus	48.1%	MH807810.1	2021-02-09	40484	Denmark	Dickeya solani DSM28711	wastewater
63	Pectobacterium phage PP74	Autographiviridae; Studiervirinae; Berlinvirus; Pectobacterium virus PP74	48.6%	KY084243.1	2018-01-16	39790		Pectobacterium wasabiae PB20	potato washing waste water
64	Pectobacterium phage Jarilo	Autographiviridae; Studiervirinae; Jarilovirus; Pectobacterium virus Jarilo	50.1%	MH059637.1	2021-02-09	40552	Denmark	Pectobacterium carotovorum subsp. carotovorum DSM30170	organic waste
65	Dickeya phage vB_DsoP_JA10	Autographiviridae; Studiervirinae; Ningirsuvirus; Dickeya virus JA10	51.5%	MH460459.1	2018-09-12	40131	United Kingdom	Dickeya solani MK10	waterway
66	Dickeya phage Ninurta	Autographiviridae; Studiervirinae; Ningirsuvirus; Dickeya virus Ninurta	51.0%	MH059639.1	2021-02-09	39699	Denmark	Dickeya solani DSM 28711	organic waste
68	Pectobacterium phage Q19	Autographiviridae; Studiervirinae; Pektosvirus	49.7%	MK290739.2	2020-11-18	40227	Russia	Pectobacterium carotovorum subsp. brasiliense F128	waste water
69	Pectobacterium phage MA1A	Autographiviridae; Studiervirinae; Pektosvirus	48.8%	MN308080.1	2019-11-17	39781	United Kingdom	Pectobacterium atrosepticum P16	potato processing water
70	Pectobacterium phage MA6	Autographiviridae; Studiervirinae; Pektosvirus	49.1%	MN327636.1	2019-11-13	38553	United Kingdom	Pectobacterium atrosepticum	potato processing water
71	Pectobacterium phage PP47	Autographiviridae; Studiervirinae; Pektosvirus; Pectobacterium virus PP47	48.9%	KY250035.2	2020-11-18	40995	Russia	Pectobacterium carotovorum subsp. carotovorum PB38	potato washing waste water
72	Pectobacterium phage PP81	Autographiviridae; Studiervirinae; Pektosvirus; Pectobacterium virus PP81	48.9%	KY124276.3	2020-11-18	40751	Russia	Pectobacterium carotovorum subsp. carotovorum PB38	potato washing waste water
67	Pectobacterium phage PPWS4	Autographiviridae; Studiervirinae; Pektosvirus; Pectobacterium virus PPWS4	48.9%	LC216347.1	2017-08-29	39906		Pectobactorium corotovorum subsp. carotovorum 62a	water in wasabi (Japanese horseradish) field
73	Pectobacterium phage DU_PP_II	Autographiviridae; Studiervirinae; Unyawovirus; Pectobacterium virus DUPPII	47.9%	MF979561.1	2017-11-12	40142	South Korea: Hongcheon	Pectobacterium sp.
74	Pectobacterium phage PM1	Chaseviridae; Suwonvirus; Pectobacterium virus PM1	44.9%	KF534715.1	2014-09-18	55098		Pectobacterium carotovorum subsp. carotovorum
75	Pectobacterium phage PP101	Chaseviridae; Suwonvirus; Pectobacterium virus PP101	44.9%	KY087898.2	2019-10-01	53333	Russia	Pectobacterium carotovorum subsp. carotovorum PB29	potato washing waste water
76	Pectobacterium phage DU_PP_V	Demerecviridae; Mccorquodalevirinae; Hongcheonvirus; Pectobacterium virus DUPPV	39.9%	MF979564.1	2017-11-12	106185	South Korea: Hongcheon	Pectobacterium sp.
77	Pectobacterium phage My1	Demerecviridae; Mccorquodalevirinae; Myunavirus; Pectobacterium virus My1	40.6%	JX195166.1	2012-09-25	122024
78	Pectobacterium phage ZF40	Myoviridae	50.2%	JQ177065.1	2012-07-24	48454	Ukraine	Pectobacterium carotovorum	induced lysogen
79	Dickeya phage vB_DsoM_AD1	Myoviridae; Alexandravirus; Dickeya virus AD1	49.4%	MH460463.1	2018-09-12	261658	United Kingdom	Dickeya solani MK10	waterway
80	Pectinobacterium phage vB_PcaM_CBB	Myoviridae; Mimasvirus; Pectinobacterium virus CBB	35.9%	KU574722.1	2017-12-28	378379	Ireland: Little Island, Co. Cork	Pectobacterium carotovorum subsp. carotovorum strain CBBL19-1-37	activated sludge from a waste water treatment plant
81	Pectobacterium phage Arno162	Myoviridae; Ounavirinae	44.5%	MK290737.1	2020-01-01	91663	Italy	Pectobacterium atrosepticum SCRI1043	Arno river
82	Pectobacterium phage Arno18	Myoviridae; Ounavirinae	44.5%	MK290738.1	2020-01-01	91660	Italy	Pectobacterium carotovorum subsp. carotovorum F18	Arno river
83	Pectobacterium phage Wc4	Myoviridae; Ounavirinae	44.7%	MN270891.1	2019-10-20	92039	China	Pectobacterium carotovorum subsp. carotovorum
84	Pectobacterium phage Wc4-1	Myoviridae; Ounavirinae	44.7%	MN270892.1	2019-10-20	92039	China	Pectobacterium carotovorum subsp. carotovorum
85	Pectobacterium phage PEAT2	Myoviridae; Peatvirus; Pectinobacterium virus PEAT2	49.1%	MG432137.1	2019-10-10	48659			Solanum tuberosum
86	Dickeya phage vB_DsoM_JA11	Myoviridae; Salmondvirus; Dickeya virus JA11	44.5%	MH389777.1	2018-10-03	255356	United Kingdom	Dickeya solani	sewage outflow
87	Dickeya phage vB_DsoM_JA29	Myoviridae; Salmondvirus; Dickeya virus JA29	43.8%	MH460461.1	2018-09-12	253323	United Kingdom	Dickeya solani MK10	waterway
88	Dickeya phage vB_DsoM_JA13	Myoviridae; Salmondvirus; unclassified Salmondvirus	44.5%	MH460460.1	2018-09-12	254061	United Kingdom	Dickeya solani MK10	waterway
89	Dickeya phage vB_DsoM_JA33	Myoviridae; Salmondvirus; unclassified Salmondvirus	44.5%	MH460462.1	2018-09-12	255356	United Kingdom	Dickeya solani MK10	waterway
90	Pectobacterium bacteriophage PM2	Myoviridae; Tevenvirinae; unclassified Tevenvirinae	34.8%	KF835987.1	2015-03-19	170286
91	Pectobacterium phage phiTE	Myoviridae; Vequintavirinae; Certrevirus	50.1%	JQ015307.1	2016-03-30	142349	United Kingdom: England	Pectobacterium atrosepticum SCRI1043	Milton water treatment plan, near Cambridge
92	Pectobacterium phage vB_PatM_CB7	Myoviridae; Vequintavirinae; Certrevirus	50.1%	KY514263.1	2020-08-07	142778	Ireland: Co. Cork	Pectobacterium atrosepticum DSM 30186	soil from potato fields
93	Pectobacterium phage DU_PP_I	Myoviridae; Vequintavirinae; Certrevirus	50.3%	MF979560.1	2017-11-12	144959	South Korea: Hongcheon	Pectobacterium sp.
94	Pectobacterium phage DU_PP_IV	Myoviridae; Vequintavirinae; Certrevirus	50.3%	MF979563.1	2017-11-12	145233	South Korea: Hongcheon	Pectobacterium sp.
95	Pectobacterium phage PcCB7V	Myoviridae; Vequintavirinae; Certrevirus	50.4%	MW367417.1	2021-04-23	146054	Czech Republic	Pectobacterium sp. 7V
101	Pectobacterium phage DU_PP_III	Podoviridae	37.4%	MF979562.1	2017-11-12	11504	South Korea: Hongcheon	Pectobacterium sp.
105	Dickeya phage Amaethon	Podoviridae; Kafunavirus	39.8%	MH059635.1	2018-05-02	41436		Dickeya dadantii	organic waste
96	Pectobacterium phage A38	Schitoviridae	48.7%	KY083726.1	2020-10-01	75764	Poland	Pectobacterium wasabiae	soil
98	Pectobacterium phage vB_PatP_CB3	Schitoviridae	48.7%	KY514265.1	2018-05-22	76169	Ireland: Co. Cork	Pectobacterium atrosepticum DSM 30186	soil from potato fields
102	Pectobacterium phage Nepra	Schitoviridae	48.7%	MH059638.1	2018-05-02	74509	Denmark	Pectobacterium atrosepticum DSM18077	potato tuber (cultivar Folva)
103	Pectobacterium phage Possum	Schitoviridae	48.5%	MN812687.1	2021-05-13	73752	Russia	Pectobacterium atrosepticum F41	waste water
104	Pectobacterium phage Horatius	Schitoviridae	48.5%	MN812691.1	2020-12-03	73737	Russia	Dickeya solani F155	waste water
97	Pectobacterium phage vB_PatP_CB1	Schitoviridae; Cbunavirus	48.7%	KY514264.1	2018-05-22	76041	Ireland: Co. Cork	Pectobacterium atrosepticum DSM 18077	soil from potato fields
99	Pectobacterium phage vB_PatP_CB4	Schitoviridae; Cbunavirus	48.6%	KY549659.1	2018-05-22	76621	Ireland: Co. Cork	Pectobacterium atrosepticum DSM 30186	soil from potato fields
100	Pectobacterium phage phiA41	Schitoviridae; Cbunavirus	48.7%	KY769270.1	2020-01-01	75764	Poland	Pectobacterium wasabiae SCC3193	soil
106	Dickeya phage Sucellus	Siphoviridae	41.9%	MH059634.1	2018-05-02	39826		Dickeya dadantii	organic waste
107	Pectobacterium phage MA11	Siphoviridae	54.5%	MN518139.1	2020-02-09	55830	United Kingdom	Pectobacterium carotovorum	processing water
108	Pectobacterium phage MA12	Siphoviridae	54.5%	MN692199.1	2020-06-11	58573	United Kingdom	Pectobacterium carotovorum	processing water
